# Supplementary material for: Can early assessment of hand grip strength in older hip fracture patients predict functional outcome?
Source: PLoS One. 2019 Aug 1;14(8):e0213223. doi: 10.1371/journal.pone.0213223 (PMC6675283; doi:10.1371/journal.pone.0213223)
Supplement: S1 File — (XLSX) [file pone.0213223.s001.xlsx]

## Sheet: FOR PUBLICATION
Age	Gender	Marital_status	Preinjury_residence	BMI	CCI_groups	SPMSQ	EQ5D_before	Barthel_before	HGS	HGS_cat	Type_of_fracture	Time_admission_op	Lenght_of_stay	Anaesthesia_type	Anaesthesia_duration	Surgical_procedure	SPPB_day5	Barthel_day5	Complications	Barthel_3	Barthel_6	Mortality_3	Mortality_6
82	2	0	1	30.42	1	9	0.78	90	19	1	1	8	17		90	1	3	15	0	90	90	0	0
67	1	1	2	26.09	1	8	1	100	29.3	1	1	9	12	1	110	1			0	95	100	0	0
71	2	1	2	23.39	1	10	1	100	20.7	1	1	3	7	1	140	1			0	100	100	0	0
76	1	1	2	27.04	1	9	0.591	95	25.3	0	1	3	9	1	95	1	1	10	0			1	1
82	2	0	1	20.96	1	9	1	95	11	0	3	4	10	1	160	2	0	10	0	30	40	0	0
72	1	0	1	32.51	2	9	1	95	37.3	1	1	4	13	2	105	1	4	20	0	95	95	0	0
73	2	0	1	33.79	2	6	0.734	100	22	1	2	4	11	2	120	2	4	25	0	95	95	0	0
87	1	0	1	22.84	1	10	0.6	95	36.3	1	1	6	12	1	125	1	1	10	0	75	70	0	0
73	1	0	1	26.01	1	8	0.806	100	41.3	1	1	3	13	2	145	1	4	45	0	100	100	0	0
89	1	1	2	21.8	2	9	0.792	100	23.7	0	1	3	4			1			1			1	1
77	2	1	2	27.18	2	10	0.88	95	15.7	0	1	12	25	1	90	1	3	10	0	95	95	0	0
74	2	1	2	21.75	2	7	0.844	95	15	0	1	10	16	1	100	1	3	5	0	35	10	0	0
92	2	0	1	20.31	2	7	0.422	85	17	1	2	4	14	1	135	2	2	10	1			1	1
76	1	0	2	22.86	1	10	1	100	34.7	1	2	3	19	1	100	2	5	70	0	100	100	0	0
83	2	0	1	22.49	3	9	0.861	95	24	1	3	3	9	2	120	2	0	5	0	100	95	0	0
78	2	1	2	25.82	3	7	0.678	95	14.3	0	2	10	26	2	140	2	0	5	1	35	20	0	0
86	1	1	2	25.42	3	9	0.888	95	36.7	1	2	5	19	1	120	2	1	5	1	85	95	0	0
72	2	0	1	20.03	2	7	0.861	95	24.3	1	1	4	19	2	100	1	2	10	0	80	95	0	0
74	2	0	2	24.77	1	9	0.403	60	17.3	1	2	4	12	1	200	2	0	5	0	10	5	0	0
67	1	1	2	33.06	2	9	0.84	95	35.4	1	2	12	26	2	110	2	3	25	0
77	2	1	2	26.3	1	10	0.861	100	23	1	1	6	13	1	100	1	6	30	0	95	100	0	0
67	2	1	2	20.81	1	10	1	95	16	1	1	5	10	1	95	1	3	15	0	70	90	0	0
81	2	0	1	23.78	3	9	0.65	85	23.3	1	2	4	20	2	115	2	0	20	1	25		0	1
75	2	0	1	21.77	1	10	1	100	25.3	1	2	11	26	2	165	2	1	20	0	95	100	0	0
77	2	0	2	28.23	3	9	1	100	25.3	1	3	5	13	2	135	2	2	25	0	85	95	0	0
91	2	0	2	21.78	2	7	0.523	95	11.3	0	1	11	19	2	90	1	1	5	0	30	60	0	0
81	1	1	2	19.53	1	7	0.759	95	20	0	2	7	12	1	80	2	1	10	0			1	1
84	2	0	1	24.22	2	9	0.81	100	21.7	1	1	3	11	1	175	1	1	20	1	90	95	0	0
79	1	1	2	29.41	2	7	0.876	100	30.7	1	2	9	23	1	85	2	3	15	0	90	95	0	0
94	2	0	2	20.55	3	9	0.771	95	11.3	0	3	10	17	1	260	2	0	0	1			1	1
83	2	0	1	19.72	2	9	0.826	85	15	0	2	7	15	2	90	2	2	5	0	15	15	0	0
88	2	1	2	36.63	2	7	0.663	100	16	1	1	5	20	1	145	1	0	0	1			1	1
69	2	1	2	25.69	3	10	0.632	100	23.7	1	3	10	17	1	105	2	2	10	0	100	100	0	0
86	1	0	1	29.74	1	8	0.8	95	29.3	1	1	3	16	2	85	1	3	10	0	95	95	0	0
84	2	0	3	33.87	3	6	0.827	100	15	0	3	3	9	1	170	2	1	15	0	75	85	0	0
86	2	0	2	19.2	2	7	1	95	14.7	0	1	3	18	1	105	2	2	5	0	55	85	0	0
86	1	1	2	26.26	2	9	0.88	90	34	1	2	12	18	1	110	2	3	10	0	30	20	0	0
74	1	1	2	21.97	2	7	0.819	95	24	0	1	5	20	2		1	4	15	0	95	95	0	0
71	2	0	2	27.89	1	9	0.761	90	19	1	1	3	17	1	105	1	4	10	0	75	90	0	0
72	2	0	2	23.05	3	10	1	100	20.7	1	1	7	13	1		1	3	10	0	90	100	0	0
76	2	0	2	23.74	2	8	1	95	17.7	1	1	10	21	1	105	2	2	25	0	80	95	0	0
83	2		2	26.67	1	8	0.761	95	26.3	1	2	5	19	1	160	2	4	15	0	65	75	0	0
89	2	0	2	24.09	1	10	0.88	100	18.7	1	1	4	14	1	90	1	2	10	1	65	90	0	0
83	2	0	2	22.2	1	8	1	95	18	1	2	4	14	1	100	2	2	10	1	80	95	0	0
88	2	0	2	29.05	3	7	0.771	100	23.3	1	2	10	26	1	250	2	0	10	1			1	1
86	2	1	2	27.56	2	4	0.307	85	15.3	0	2	12	17	1	130	2	1	5	0	45	30	0	0
82	2	0	2	31.25	1	8	0.819	100	16.7	1	2	4	20	1	125	2	1	10	0	65	85	0	0
85	2	0	1	24.22	2	6	0.323	95	9.7	0	2	7	17	1	70	2	1	5	0	95	95	0	0
68	2	0	2	26.57	1	9	0.81	100	20.3	1	2	3	16	1	130	2	1	15	0	80	100	0	0
83	2	0	2	24.46	1	5	1	100	19.3	1	2	3	14	1	95	2	0	15	0	50	80	0	0
80	2	1	2	25.71	1	6	1	100	23.3	1	1	5	14	2	105	1	3	20	0	100	100	0	0
80	2	0	2	25.39	2	4	0.609	95	15	0	2	4	9	1	95	2	0	0	0	40	40	0	0
74	2	0	2	32.32	1	10	1	100	29.7	1	2	5	19			2	1	10	0	100	100	0	0
88	2		2	17.93	2	8	1	90	14.7	0	2	3	8	1	100	2	2	5	0			1	1
83	2	1	2	23.42	1	8	1	95	18.3	1	2	6	20	1	85	2	1	10	1	80	90	0	0
85	2	1	2	24.91	2	5	0.81	100	24.3	1	2	8	15	1	110	2	2	10	0	90	100	0	0
67	1	1	2	22.46	3	9	0.813	90	32.3	1	2	12	27	2	120	2	1	25	0	80	90	0	0
91	1	0	1	24.68	2	8	1	90	22.7	0	2	9	14	1	110	2	2	10	0	80	90	0	0
95	2	0	2	21.26	1	8	0.854	80	15	0	2	7	12	1	150	2	2	5	0	45	75	0	0
77	2	1	2	19.14	3	7	0.78	100	21.7	1	3	5	12	1	170	2	2	25	0	85	95	0	0
81	2	0	2	29.3	1	8	0.632	100	17.3	1	1	4	16	2	120	1	2	10	0	90	100	0	0
68	2	0	2	24.01	1	10	0.854	95	23	1	2	9	14	1	100	2	3	10	0	95	95	0	0
78	1	1	2	24.22	1	5	1	85	26	0	2	3	17	1	130	2	0	0	1	75	90	0	0
79	2	0	1	28.34	1	8	0.826	100	24	1	1	3	17	2	110	1	4	15	0	85	100	0	0
93	2	0	1	19.98	2	5	0.532	95	12	0	2	3	11	1	85	2	0	0	1			1	1
77	1	1	2	24.59	1	9	1	100	28	1	3	5	20	1	110	2	0	20	0	85	100	0	0
88	2	0	2	23.62	2	4	0.809	95	18	1	1	12	18	1	95	1	2	10	0	80	85	0	0
97	1	0	2	22.86	2	6	0.612	95	23.3	0	1	4	12	1	110	1	0	0	1			1	1
85	1	1	2	27.34	2	8	0.522	95	12.7	0	2	11	26			2	0	5	1			1	1
79	2	0	2	30.82	2	6	0.573	95	14	0	2	5	11	1	160	2	1	5	0			1	1
84	2	0	2		1	8	0.43	95	12.7	0	1	3	11	2		1	0	5	0	60	80	0	0
73	2	0	1	24.01	2	7	0.82	100	19	1	1	5	19	1	100	1	3	25	1	100	100	0	0
83	2	0	2		3	6	0.716	90	17.7	1	2	6	21	1	120	2	0	0	1	15		0	1
82	2	0	1	24.03	1	6	0.503	95	11.7	0	3	5	10	1	145	2	1	5	0	60	70	0	0
82	2	0	2	20.96	1	8	0.682	100	19.7	1	2	4	12	1	115	2	3	10	1	65	85	0	0
80	2	1	2	14.45	1	5	0.781	85	13.3	0	2	4	19	1	90	2	1	0	1			1	1
88	1	1	2	24.91	2	7	0.861	100	27	1	2	7	12	1	110	2	1	10	0
72	1	0	1	24.69	2	9	0.735	100	37.7	1	1	4	11	1	105	1	0	0	1	80	80	0	0
86	2	1	2		2	4	0.713	100	17.7	1	2	4	13	2	90	2	0	5	0	40	85	0	0
74	2	1	2	19.03	1	10	1	100	17.3	1	2	7	10	2	95	2			0	100	100	0	0
88	1	0	3	25.95	3	7	0.7	95	22.7	0	1	5	18	1	90	1	1	15	0			1	1
68	2	1	2	38.06	1	8	0.781	100	32.3	1	1	3	16	1	160	1	1	10	0	90	100	0	0
78	1	1	2	32.28	2	6	0.803	90	30	1	2	12	18	1	110	2	0	5	1	60	75	0	0
85	2	1	2	29.38	2	8	0.723	90	17	1	1	12	17	1	80	1			1			1	1
81	2	0	1	33.33	3	7	0.861	95	15.3	0	3	5	20	1	200	2	0	5	1	50	65	0	0
77	2	1	2		2	6	0.816	95	20	1	1	9	15	1	120	1	2	15	1	95	95	0	0
79	2	0	1	25	2	9	1	100	19	1	2	9	19	2	110	2	0	10	0	85	100	0	0
69	2	1	2	23.53	1	9	1	100	25	1	1	5	21	1	125	1	0	5	0	95	100	0	0
89	2	0	1	24.89	2	6	0.65	95	14.3	0	1	12	19	2	95	1	2	10	0	80	95	0	0
80	2	1	2	21.64	2	9	0.678	90	11	0	2	5	10	1	70	2	2	10	0	10	10	0	0
80	2	1	2	24.8	2	10	0.81	95	18	1	2	6	17	2	100	2	0	15	0	75	90	0	0
85	2	0	2	31.2	2	8	0.639	95	16.3	1	2	8	17	1	130	2	0	20	0	65	90	0	0
90	2	1	2	22.04	1	9	0.833	100	22	1	2	12	21	1	100	2	1	0	1	75	90	0	0
85	2	0	2	22.35	1	10	1	100	18	1	1	5	11	2	80	1	2	20	0	90	100	0	0
76	2	0	2	28.58	2	7	0.778	90	23	1	1	7	21	1	125	1	4	10	0	75	85	0	0
84	1	1	2	29	2	9	0.818	90	26.7	0	3	4	20	1	225	2	0	5	0	50	85	0	0
86	2	0	1	23.8	1	6	0.813	100	15	0	1	4	18	2	105	1	1	20	0	100	100	0	0
83	2	0	1	26.99	2	9	0.49	95	16.7	1	2	7	10	1	75	2			0	75	95	0	0
77	2	1	3	22.06	3	4	0.781	95	16.3	1	2	7	17	1	150	2	0	5	0	10	10	0	0
81	2	1	2		2	6	0.604	90	19	1	1	4	20	1	140	1	0	5	1			1	1
66	2	0	2	25.34	1	10	1	100	23	1	1	7	15	2	100	1	2	50	0	95	100	0	0
85	2	0	2	28.35	2	8	0.726	100	22.3	1	1	7	12	1	125	2	3	15	0	75	95	0	0
82	2	0	2	39.06	3	6	0.784	70	10.7	0	2	12	26	1	120	2	0	0	1	25		0	1
84	2	0	1	30.11	1	9	0.844	90	16.7	1	2	5	20	1	150	2	0	5	0	80	90	0	0
81	1	0	2	24.91	2	6	1	100	25.3	0	2	4	10	1	110	2	2	15	0
76	2	0	2	22.86	1	8	1	100	22.7	1	1	3	17	2	110	1	1	10	0
84	2	0	2	27.03	2	8	0.723	100	15.7	0	2	12	22	1	140	2	0	5	0	50	70	0	0
84	2	1	2	26.67	1	5	0.819	95	20	1	1	3	17	2	105	1	1	5	0	85	90	0	0
89	1	1	2	23.77	2	9	0.832	95	26	0	2	5	12	1	90	2	1	5	0	70	55	0	0
88	2	0	2	28.93	2	6	0.781	95	19	1	1	12	26	1	105	1	1	5	0	70	75	0	0
68	2	0	2	26.67	1	6	0.8	100	14.7	0	2	6	13	1	85	2	0	10	0	70	95	0	0
76	1	1	2	22.04	1	6	0.573	95	20	0	1	8	20	1	90	1	3	15	0	85	90	0	0
68	2	1	2	27.34	1	10	0.778	100	19.7	1	1	5	19	2		1	3	15	0	85	100	0	0
78	2	0	1	22.22	1	8	0.528	90	6.7	0	1	12	27	1	75	1	0	5	1			1	1
80	2	0	1	27.55	1	8	0.521	95	18	1	1	3	17	1	110	1	3	10	1	75	95	0	0
71	2	0	2	32.32	2	5	0.79	100	17.3	1	2	9	13	1	110	2			0			1	1
75	1	1	2	28.41	1	7	0.807	90	30.7	1	1	6	13	1	120	1	0	15	1	75	90	0	0
87	2	0	2	27.34	2	5	0.564	85	10	0	2	5	18	2	200	2	0	0	1	10	10	0	0
81	2	0	2		3	4	0.616	95	13.3	0	1	11	24	1	105	1	0	0	1			1	1
81	2	0	1	23.59	1	8	0.809	95	16.7	1	1	3	16	2	90	1	1	5	0	80	95	0	0
81	1	1	2	28.73	3	5	0.678	90	22	0	2	7	14	1	110	2	0	5	0	45	55	0	0
82	2	0	2	27.39	3	5	1	95	20.3	1	2	6	20	2		2	0	0	0	20	45	0	0
70	2	0	1	24.57	1	8	0.876	100	26.7	1	2	9	19	2	170	2	4	15	0	85	95	0	0
74	2	1	2	27.34	3	4	0.482	95	11.7	0	2	5	21	1	110	2	0	10	0	15	15	0	0
72	2	0	2	32.05	2	5	1	100	15	0	2	12	18	1	140	2	0	5	0	60	65	0	0
79	2	0	2		2	5	0.826	100	19	1	2	3	9	1	95	2	0	5	0
80	2	0	2		3	7	0.792	95	21.7	1	2	6	18	2	105	2	0	5	0	65		0	1
82	2	0	2	27.55	1	9	0.781	100	19.3	1	1	2	16	1	130	1	2	10	0			1	1
81	2	0	1	23.12	1	7	1	100	19	1	2	1	15	1	105	2	1	10	0
84	2	0	2	29.38	1	8	1	100	25.3	1	3	6	15	1	120	2	0	5	1	60	75	0	0
79	2	0	1	21.08	1	9	0.88	100	19.7	1	2	5	20	1	95	2	0	5	0
88	2	0	3	21.26	1	8	0.744	100	21.3	1	1	3	12	1	100	1	3	15	0	95	95	0	0
91	1	1	2	24.42	1	10	0.861	100	25.7	0	1	4	11	1	120	1	0	5	0	35
84	2	0	2	27.68	2	4	0.844	85	18.3	1	1	6	20			1	0	5	1	15	15	0	0
84	2	0	2	25.21	2	5	1	100	16.7	1	3	12	23	2	80	2	0	5	1	70	90	0	0
82	2	1	2	26.45	1	7	0.78	95	17.3	1	2	4	12	2	135	2	1	5	0	80	90	0	0
75	2	1	2	23.53	1	10	1	100	25.7	1	1	3	11	2	125	1	3	10	0	100	100	0	0
87	2	0	2	20	2	4	0.721	100	14.3	0	1	6	14	2	70	1	2	0	0			1	1
69	2	0	2	22.77	1	8	1	100	19.7	1	2	4	17	2	120	2	3	15	0	60	90	0	0
78	2	1	2	21.34	1	8	1	100	14	0	2	2	16	1	85	2	2	15	0	100	100	0	0
81	2	0	1	24.65	1	8	0.79	100	16.7	1	1	2	12	1		1	3	10	0	100	100	0	0
85	2	0	2	15.43	2	7	0.616	55	5	0	1	5	11	1	115	1	2	5	0	30	45	0	0
90	2	0	2	17.85	2	4	0.669	95	14	0	1	3	19	1	95	1	0	0	0	25	55	0	0
92	2	0	1		2	4	0.682	100	13	0	2	7	11	1	110	2			0	80	95	0	0
85	2	0	1	26.95	1	7	0.806	95	12	0	1	4	12	2	110	1	4	15	0	80	95	0	0
77	2	1	2	27.78	1	8	0.826	100	12	0	1	11	25	2	125	1	4	30	0	100	100	0	0
75	2	1	2	19.81	2	7	0.84	100	17	1	2	7	21	1	110	2	1	10	0	90	100	0	0
80	2	1	2	21.64	2	9	0.719	90	17.3	1	2	12	26	1	115	2	2	5	0	80	90	0	0
79	2	0	2	25.39	1	4	0.88	95	17	1	2	2	7	1	90	2	1	15	0	80	95	0	0
76	2	0	2	21.08	1	9	1	100	27	1	1	2	17	1	85	1	2	10	0	90	100	0	0
85	1	0	2	22.28	2	9	0.816	100	19.7	0	2	4	20	1	105	2	0	10	1	75	100	0	0
87	2	0	1	15.24	2	8	0.539	90	11.3	0	1	5	12	1	95	1	1	20	0	65	75	0	0
77	1	1	2	25.31	1	6	1	95	33.3	1	1	5	10	1	100	1	4	15	0	95	95	0	0
82	2	0	1	27.34	1	8	0.876	100	21.3	1	2	7	21	1	85	2	0	5	0	55	85	0	0
91	1	0	2	24.07	2	7	0.861	90	29	1	1	4	19	2	105	1	2	15	1	65	85	0	0
71	1	1	2	19.44	1	7	0.682	85	24	0	1	7	21	1	100	1	0	5	0	70	80	0	0
77	2	1	2	24.22	1	9	0.81	100	17.7	1	3	6	20	2	135	2	3	5	1	60	85	0	0
88	2	0	1	18.37	2	9	0.669	95	25.7	1	1	2	11	1	100	1	0	15	1	10	15	0	0
87	2	0	1		2	5	0.597	95	16	1	2	5	12	1	120	2	0	0	0	55	60	0	0
73	2	0	2	21.97	1	10	0.844	95	27.3	1	2	4	14	2	100	2	2	15	0	85	95	0	0
85	2	0	2	21.11	1	6	0.88	100	15.3	0	2	5	11	1	195	2	0	5	0			1	1
69	2	0	2	27.04	1	10	1	100	26.3	1	1	2	5			1			0	85	100	0	0
88	1	1	2	23.24	1	7	1	100	23	0	1	4	20	1	85	1	1	10	1	95	100	0	0
70	2	0	2	17.72	3	9	0.828	85	22	1	2	11	20	1	135	2	3	15	0	80	90	0	0
77	2	0	2	24.22	1	8	1	95	19.7	1	1	3	16	1	130	1	0	5	0	65	100	0	0
73	2	1	2	28.4	1	9	1	100	26	1	2	4	11	1	180	2	2	10	1	60	85	0	0
72	1	1	2	22.84	1	7	1	95	34	1	1	4	15	2	155	1	0	5	0	75	85	0	0
82	1	1	2	16.11	2	7	0.799	80	26.7	0	2	3	12	2	70	2	2	5	1	40	65	0	0
87	2	0	1		2	5	0.498	100	11	0	2	2	14	1	150	2	0	0	1	45		0	1
69	2	0	1	22.32	1	8	0.861	95	16.7	1	1	3	9	2	95	1	3	15	0	80	95	0	0
85	2	1	2	31.25	2	8	0.768	95	19.7	1	1	12	18	1	110	1	2	5	0
82	1	0	1	32.99	1	8	0.82	100	45	1	2	6	19	2	80	2	3	10	0	100	100	0	0
83	1	0	2	22.53	1	8	1	100	27.7	1	2	5	17	2	95	2	1	5	0	85	100	0	0
77	1	1	2	25.74	1	6	0.656	95	38	1	2	10	24	1	80	2	0	0	0	70	80	0	0
85	2	0	2	19.59	2	8	0.723	90	16.3	1	1	4	18	1	90	1	0	0	1	65	80	0	0
79	2	1	2		2	6	0.84	90	16.7	1	2	1	15	1	95	2	0	0	0	75	90	0	0
88	2	0	1		2	6	0.597	95	16	1	1	4	16	2	80	1	0	0	1
66	2	1	2	24.8	1	8	0.455	95	18.3	1	3	3	12	1	85	2	0	5	0	65	85	0	0
71	2	1	2	21.23	1	7	0.79	100	21	1	1	3	12	2		1	2	5	0	100	100	0	0
75	2		2	26.03	1	8	0.81	95	22.3	1	2	4	13	1	110	2	1	5	0	60	75	0	0
90	2	0	2	20.9	2	6	0.8	95	12.3	0	2	8	15	1	150	2	1	5	0	70	85	0	0
87	1	1	2	26.26	2	9	0.597	95	24	0	2	12	20	1	180	2	2	5	0	50	85	0	0
91	2	0	2	22.89	1	8	0.647	90	11.7	0	2	6	11	1	110	2	0	5	0	50	75	0	0
85	2	1	2	22.06	1	5	0.861	95	16.7	1	1	3	11	1	150	1	0	0	0	55	90	0	0
76	2	0	2	23.73	3	7	0.82	100	16	1	1	11	16	1	105	1	0	0	1	65	80	0	0
74	1	1	2	31.89	2	4	0.597	80	25.7	0	2	2	16	2	150	2	0	5	0	15	10	0	0
73	2	1	2	24.91	2	6	0.612	95	16	1	1	9	16	2	125	1	0	5	0	80	95	0	0
81	2	0	2	19.14	1	8	0.88	95	15.7	0	1	7	20	1	115	1	0	5	0	55	70	0	0
77	2	0	1	34.48	2	9	0.778	100	23.3	1	1	8	15	2	130	1	0	5	0	75	90	0	0
87	2	0	2	18.59	2	6	0.833	90	15.7	0	2	4	15	1	95	2	1	5	1	50	65	0	0
71	1	1	2	29.32	1	9	0.573	75	34	1	2	3	10	2	80	2	1	5	0	50	55	0	0
